# Supplementary material for: The miR-214-3p/CTSD Axis Regulates Lysosomal Homeostasis in Porcine Intestinal Epithelial Cells: A Preliminary Study
Source: Biology (Basel). 2026 Apr 28;15(9):693. doi: 10.3390/biology15090693 (PMC13162880; doi:10.3390/biology15090693)
Supplement: Supplementary file 1 [file biology-15-00693-s001.zip]

Archive with 1 entries (1 files):
- biology-4266859-supplementary.pdf
